# Supplementary material for: Synchronous RNA conformational changes trigger ordered phase transitions in crystals
Source: Nat Commun. 2021 Mar 19;12:1762. doi: 10.1038/s41467-021-21838-5 (PMC7979858; doi:10.1038/s41467-021-21838-5)
Supplement: Supplementary file 7 — Source Data [file 41467_2021_21838_MOESM7_ESM.zip]

Archive with 162 entries (147 files):
- Source_Data/
- __MACOSX/._Source_Data
- Source_Data/Figure2_Supplementary_Figure4a /
- __MACOSX/Source_Data/._Figure2_Supplementary_Figure4a 
- Source_Data/Supplementary_Figure4b/
- __MACOSX/Source_Data/._Supplementary_Figure4b
- Source_Data/.DS_Store
- __MACOSX/Source_Data/._.DS_Store
- Source_Data/Supplementary_Figure4c/
- __MACOSX/Source_Data/._Supplementary_Figure4c
- Source_Data/Supplementary_Figure3/
- __MACOSX/Source_Data/._Supplementary_Figure3
- Source_Data/Figure1/
- __MACOSX/Source_Data/._Figure1
- Source_Data/Figure2_Supplementary_Figure4a /Filtered images  /
- __MACOSX/Source_Data/Figure2_Supplementary_Figure4a /._Filtered images  
- Source_Data/Figure2_Supplementary_Figure4a /.DS_Store
- __MACOSX/Source_Data/Figure2_Supplementary_Figure4a /._.DS_Store
- Source_Data/Figure2_Supplementary_Figure4a /Raw AFM images/
- __MACOSX/Source_Data/Figure2_Supplementary_Figure4a /._Raw AFM images
- Source_Data/Figure2_Supplementary_Figure4a /Auto correlation/
- __MACOSX/Source_Data/Figure2_Supplementary_Figure4a /._Auto correlation
- Source_Data/Supplementary_Figure4b/RAW AFM images /
- __MACOSX/Source_Data/Supplementary_Figure4b/._RAW AFM images 
- Source_Data/Supplementary_Figure4b/.DS_Store
- __MACOSX/Source_Data/Supplementary_Figure4b/._.DS_Store
- Source_Data/Supplementary_Figure4b/Auto correlation/
- __MACOSX/Source_Data/Supplementary_Figure4b/._Auto correlation
- Source_Data/Supplementary_Figure4b/Filtered images/
- __MACOSX/Source_Data/Supplementary_Figure4b/._Filtered images
- Source_Data/Supplementary_Figure4c/.DS_Store
- __MACOSX/Source_Data/Supplementary_Figure4c/._.DS_Store
- Source_Data/Supplementary_Figure4c/Raw AFM images/
- __MACOSX/Source_Data/Supplementary_Figure4c/._Raw AFM images
- Source_Data/Supplementary_Figure4c/Auto correlation/
- __MACOSX/Source_Data/Supplementary_Figure4c/._Auto correlation
- Source_Data/Supplementary_Figure4c/Filtered images/
- __MACOSX/Source_Data/Supplementary_Figure4c/._Filtered images
- Source_Data/Supplementary_Figure3/ab side optical microscope image.tif
- __MACOSX/Source_Data/Supplementary_Figure3/._ab side optical microscope image.tif
- Source_Data/Supplementary_Figure3/abAUC topo AFM image.tif
- __MACOSX/Source_Data/Supplementary_Figure3/._abAUC topo AFM image.tif
- Source_Data/Supplementary_Figure3/AUC topo 1 filtered image.tif
- __MACOSX/Source_Data/Supplementary_Figure3/._AUC topo 1 filtered image.tif
- Source_Data/Supplementary_Figure3/ac side optical microscope image .tif
- __MACOSX/Source_Data/Supplementary_Figure3/._ac side optical microscope image .tif
- Source_Data/Supplementary_Figure3/AUC topo 1 AFM image.tif
- __MACOSX/Source_Data/Supplementary_Figure3/._AUC topo 1 AFM image.tif
- Source_Data/Supplementary_Figure3/abAUC topo filtered image.tif
- __MACOSX/Source_Data/Supplementary_Figure3/._abAUC topo filtered image.tif
- Source_Data/Figure1/Figure1_PVM.avi
- __MACOSX/Source_Data/Figure1/._Figure1_PVM.avi
- Source_Data/Figure1/Figure1_PVM_ROI.avi
- __MACOSX/Source_Data/Figure1/._Figure1_PVM_ROI.avi
- Source_Data/Figure2_Supplementary_Figure4a /Filtered images  /AUC topo 3 Filtered  image.tif
- __MACOSX/Source_Data/Figure2_Supplementary_Figure4a /Filtered images  /._AUC topo 3 Filtered  image.tif
- Source_Data/Figure2_Supplementary_Figure4a /Filtered images  /.DS_Store
- __MACOSX/Source_Data/Figure2_Supplementary_Figure4a /Filtered images  /._.DS_Store
- Source_Data/Figure2_Supplementary_Figure4a /Filtered images  /AUC topo 4 Filtered  image.tif
- __MACOSX/Source_Data/Figure2_Supplementary_Figure4a /Filtered images  /._AUC topo 4 Filtered  image.tif
- Source_Data/Figure2_Supplementary_Figure4a /Filtered images  /TUC 1 topo 2 Filtered  image.tif
- __MACOSX/Source_Data/Figure2_Supplementary_Figure4a /Filtered images  /._TUC 1 topo 2 Filtered  image.tif
- Source_Data/Figure2_Supplementary_Figure4a /Filtered images  /TUC 1 topo 1 Filtered  image.tif
- __MACOSX/Source_Data/Figure2_Supplementary_Figure4a /Filtered images  /._TUC 1 topo 1 Filtered  image.tif
- Source_Data/Figure2_Supplementary_Figure4a /Filtered images  /BUC topo 2 Filtered  image.tif
- __MACOSX/Source_Data/Figure2_Supplementary_Figure4a /Filtered images  /._BUC topo 2 Filtered  image.tif
- Source_Data/Figure2_Supplementary_Figure4a /Filtered images  /TUC 1 BUC intermediate Filtered  image.tif
- __MACOSX/Source_Data/Figure2_Supplementary_Figure4a /Filtered images  /._TUC 1 BUC intermediate Filtered  image.tif
- Source_Data/Figure2_Supplementary_Figure4a /Filtered images  /AUC topo 1 Filtered  image.tif
- __MACOSX/Source_Data/Figure2_Supplementary_Figure4a /Filtered images  /._AUC topo 1 Filtered  image.tif
- Source_Data/Figure2_Supplementary_Figure4a /Filtered images  /BUC topo 1 Filtered  image.tif
- __MACOSX/Source_Data/Figure2_Supplementary_Figure4a /Filtered images  /._BUC topo 1 Filtered  image.tif
- Source_Data/Figure2_Supplementary_Figure4a /Filtered images  /AUC topo 2 Filtered  image.tif
- __MACOSX/Source_Data/Figure2_Supplementary_Figure4a /Filtered images  /._AUC topo 2 Filtered  image.tif
- Source_Data/Figure2_Supplementary_Figure4a /Raw AFM images/AUC topo 4.tif
- __MACOSX/Source_Data/Figure2_Supplementary_Figure4a /Raw AFM images/._AUC topo 4.tif
- Source_Data/Figure2_Supplementary_Figure4a /Raw AFM images/BUC topo 1.tif
- __MACOSX/Source_Data/Figure2_Supplementary_Figure4a /Raw AFM images/._BUC topo 1.tif
- Source_Data/Figure2_Supplementary_Figure4a /Raw AFM images/.DS_Store
- __MACOSX/Source_Data/Figure2_Supplementary_Figure4a /Raw AFM images/._.DS_Store
- Source_Data/Figure2_Supplementary_Figure4a /Raw AFM images/AUC topo 1.tif
- __MACOSX/Source_Data/Figure2_Supplementary_Figure4a /Raw AFM images/._AUC topo 1.tif
- Source_Data/Figure2_Supplementary_Figure4a /Raw AFM images/TUC1 topo 1.tif
- __MACOSX/Source_Data/Figure2_Supplementary_Figure4a /Raw AFM images/._TUC1 topo 1.tif
- Source_Data/Figure2_Supplementary_Figure4a /Raw AFM images/TUC1 BUC intermediate.tif
- __MACOSX/Source_Data/Figure2_Supplementary_Figure4a /Raw AFM images/._TUC1 BUC intermediate.tif
- Source_Data/Figure2_Supplementary_Figure4a /Raw AFM images/TUC1 topo 2.tif
- __MACOSX/Source_Data/Figure2_Supplementary_Figure4a /Raw AFM images/._TUC1 topo 2.tif
- Source_Data/Figure2_Supplementary_Figure4a /Raw AFM images/BUC topo 2.tif
- __MACOSX/Source_Data/Figure2_Supplementary_Figure4a /Raw AFM images/._BUC topo 2.tif
- Source_Data/Figure2_Supplementary_Figure4a /Raw AFM images/AUC topo 2.tif
- __MACOSX/Source_Data/Figure2_Supplementary_Figure4a /Raw AFM images/._AUC topo 2.tif
- Source_Data/Figure2_Supplementary_Figure4a /Raw AFM images/AUC topo 3.tif
- __MACOSX/Source_Data/Figure2_Supplementary_Figure4a /Raw AFM images/._AUC topo 3.tif
- Source_Data/Figure2_Supplementary_Figure4a /Auto correlation/BUC topo 1 auto correlation.tif
- __MACOSX/Source_Data/Figure2_Supplementary_Figure4a /Auto correlation/._BUC topo 1 auto correlation.tif
- Source_Data/Figure2_Supplementary_Figure4a /Auto correlation/TUC 1 topo 1 auto correlation.tif
- __MACOSX/Source_Data/Figure2_Supplementary_Figure4a /Auto correlation/._TUC 1 topo 1 auto correlation.tif
- Source_Data/Figure2_Supplementary_Figure4a /Auto correlation/AUC topo 1 auto correlation .tif
- __MACOSX/Source_Data/Figure2_Supplementary_Figure4a /Auto correlation/._AUC topo 1 auto correlation .tif
- Source_Data/Figure2_Supplementary_Figure4a /Auto correlation/AUC topo 4 auto correlation.tif
- __MACOSX/Source_Data/Figure2_Supplementary_Figure4a /Auto correlation/._AUC topo 4 auto correlation.tif
- Source_Data/Figure2_Supplementary_Figure4a /Auto correlation/.DS_Store
- __MACOSX/Source_Data/Figure2_Supplementary_Figure4a /Auto correlation/._.DS_Store
- Source_Data/Figure2_Supplementary_Figure4a /Auto correlation/AUC topo 3 auto correlation.tif
- __MACOSX/Source_Data/Figure2_Supplementary_Figure4a /Auto correlation/._AUC topo 3 auto correlation.tif
- Source_Data/Figure2_Supplementary_Figure4a /Auto correlation/TUC 1 topo 2 auto correlation.tif
- __MACOSX/Source_Data/Figure2_Supplementary_Figure4a /Auto correlation/._TUC 1 topo 2 auto correlation.tif
- Source_Data/Figure2_Supplementary_Figure4a /Auto correlation/BUC topo 2 auto correlation.tif
- __MACOSX/Source_Data/Figure2_Supplementary_Figure4a /Auto correlation/._BUC topo 2 auto correlation.tif
- Source_Data/Figure2_Supplementary_Figure4a /Auto correlation/AUC topo 2 auto correlation.tif
- __MACOSX/Source_Data/Figure2_Supplementary_Figure4a /Auto correlation/._AUC topo 2 auto correlation.tif
- Source_Data/Figure2_Supplementary_Figure4a /Auto correlation/TUC 1 BUC intermediate auto correlation.tif
- __MACOSX/Source_Data/Figure2_Supplementary_Figure4a /Auto correlation/._TUC 1 BUC intermediate auto correlation.tif
- Source_Data/Supplementary_Figure4b/RAW AFM images /abAUC topo.tif
- __MACOSX/Source_Data/Supplementary_Figure4b/RAW AFM images /._abAUC topo.tif
- Source_Data/Supplementary_Figure4b/RAW AFM images /abBUC topo.tif
- __MACOSX/Source_Data/Supplementary_Figure4b/RAW AFM images /._abBUC topo.tif
- Source_Data/Supplementary_Figure4b/RAW AFM images /abTUC1 topo.tif
- __MACOSX/Source_Data/Supplementary_Figure4b/RAW AFM images /._abTUC1 topo.tif
- Source_Data/Supplementary_Figure4b/RAW AFM images /.DS_Store
- __MACOSX/Source_Data/Supplementary_Figure4b/RAW AFM images /._.DS_Store
- Source_Data/Supplementary_Figure4b/Auto correlation/.DS_Store
- __MACOSX/Source_Data/Supplementary_Figure4b/Auto correlation/._.DS_Store
- Source_Data/Supplementary_Figure4b/Auto correlation/abTUC1 topo auto correlation.tif
- __MACOSX/Source_Data/Supplementary_Figure4b/Auto correlation/._abTUC1 topo auto correlation.tif
- Source_Data/Supplementary_Figure4b/Auto correlation/abAUC topo auto correlation.tif
- __MACOSX/Source_Data/Supplementary_Figure4b/Auto correlation/._abAUC topo auto correlation.tif
- Source_Data/Supplementary_Figure4b/Auto correlation/abBUC topo auto correlation.tif
- __MACOSX/Source_Data/Supplementary_Figure4b/Auto correlation/._abBUC topo auto correlation.tif
- Source_Data/Supplementary_Figure4b/Filtered images/abBUC topo FIltered image.tif
- __MACOSX/Source_Data/Supplementary_Figure4b/Filtered images/._abBUC topo FIltered image.tif
- Source_Data/Supplementary_Figure4b/Filtered images/.DS_Store
- __MACOSX/Source_Data/Supplementary_Figure4b/Filtered images/._.DS_Store
- Source_Data/Supplementary_Figure4b/Filtered images/abTUC1 topo FIltered image.tif
- __MACOSX/Source_Data/Supplementary_Figure4b/Filtered images/._abTUC1 topo FIltered image.tif
- Source_Data/Supplementary_Figure4b/Filtered images/abAUC topo Filtered image.tif
- __MACOSX/Source_Data/Supplementary_Figure4b/Filtered images/._abAUC topo Filtered image.tif
- Source_Data/Supplementary_Figure4c/Raw AFM images/.DS_Store
- __MACOSX/Source_Data/Supplementary_Figure4c/Raw AFM images/._.DS_Store
- Source_Data/Supplementary_Figure4c/Raw AFM images/BUC topo 1 .tif
- __MACOSX/Source_Data/Supplementary_Figure4c/Raw AFM images/._BUC topo 1 .tif
- Source_Data/Supplementary_Figure4c/Raw AFM images/AUC topo 1 .tif
- __MACOSX/Source_Data/Supplementary_Figure4c/Raw AFM images/._AUC topo 1 .tif
- Source_Data/Supplementary_Figure4c/Raw AFM images/AUCrev topo 1.tif
- __MACOSX/Source_Data/Supplementary_Figure4c/Raw AFM images/._AUCrev topo 1.tif
- Source_Data/Supplementary_Figure4c/Auto correlation/BUC topo 1 auto correlation.tif
- __MACOSX/Source_Data/Supplementary_Figure4c/Auto correlation/._BUC topo 1 auto correlation.tif
- Source_Data/Supplementary_Figure4c/Auto correlation/.DS_Store
- __MACOSX/Source_Data/Supplementary_Figure4c/Auto correlation/._.DS_Store
- Source_Data/Supplementary_Figure4c/Auto correlation/AUC topo 1 auto correlation.tif
- __MACOSX/Source_Data/Supplementary_Figure4c/Auto correlation/._AUC topo 1 auto correlation.tif
- Source_Data/Supplementary_Figure4c/Auto correlation/AUCrev topo 1 auto correlation.tif
- __MACOSX/Source_Data/Supplementary_Figure4c/Auto correlation/._AUCrev topo 1 auto correlation.tif
- Source_Data/Supplementary_Figure4c/Filtered images/.DS_Store
- __MACOSX/Source_Data/Supplementary_Figure4c/Filtered images/._.DS_Store
- Source_Data/Supplementary_Figure4c/Filtered images/BUC topo 1 Filtered image.tif
- __MACOSX/Source_Data/Supplementary_Figure4c/Filtered images/._BUC topo 1 Filtered image.tif
- Source_Data/Supplementary_Figure4c/Filtered images/AUC topo 1 Filtered image .tif
- __MACOSX/Source_Data/Supplementary_Figure4c/Filtered images/._AUC topo 1 Filtered image .tif
- Source_Data/Supplementary_Figure4c/Filtered images/AUCrev topo 1 Filtered image.tif
- __MACOSX/Source_Data/Supplementary_Figure4c/Filtered images/._AUCrev topo 1 Filtered image.tif
